# Supplementary material for: Study of the Preparation and Properties of Chemically Modified Materials Based on Rapeseed Meal
Source: Biomolecules. 2024 Aug 10;14(8):982. doi: 10.3390/biom14080982 (PMC11352606; doi:10.3390/biom14080982)
Supplement: Supplementary file 1 [file biomolecules-14-00982-s001.zip]

Archive with 1 entries (1 files):
- biomolecules-3099787-supplementary.pdf
